# Supplementary material for: Anthraquinones, Diphenyl Ethers, and Their Derivatives from the Culture of the Marine Sponge-Associated Fungus Neosartorya spinosa KUFA 1047
Source: Mar Drugs. 2021 Aug 11;19(8):457. doi: 10.3390/md19080457 (PMC8401666; doi:10.3390/md19080457)
Supplement: Supplementary file 1 [file marinedrugs-19-00457-s001.zip]

Archive with 1 entries (1 files):
- marinedrugs-1327307-supplementary.pdf
